# Supplementary material for: BBX24 Increases Saline and Osmotic Tolerance through ABA Signaling in Arabidopsis Seeds
Source: Plants (Basel). 2023 Jun 21;12(13):2392. doi: 10.3390/plants12132392 (PMC10346558; doi:10.3390/plants12132392)
Supplement: Supplementary file 1 [file plants-12-02392-s001.zip]

Archive with 2 entries (2 files):
- plants-2437945 Table S1.pdf
- plants-2437945-supplementary.pptx
